# Supplementary material for: Outcome of Newborns with Confirmed or Possible SARS-CoV-2 Vertical Infection—A Scoping Review
Source: Diagnostics (Basel). 2023 Jan 9;13(2):245. doi: 10.3390/diagnostics13020245 (PMC9858608; doi:10.3390/diagnostics13020245)
Supplement: Supplementary file 1 [file diagnostics-13-00245-s001.zip]

Archive with 2 entries (2 files):
- supplemental S1.pdf
- supplemental S2.pdf
